# Supplementary material for: A Non-Linear Biostatistical Graphical Modeling of Preventive Actions and Healthcare Factors in Controlling COVID-19 Pandemic
Source: Int J Environ Res Public Health. 2021 Apr 23;18(9):4491. doi: 10.3390/ijerph18094491 (PMC8122857; doi:10.3390/ijerph18094491)
Supplement: Supplementary file 1 [file ijerph-18-04491-s001.zip]

Archive with 1 entries (1 files):
- ijerph-1158533-supplementary.pdf
